# Supplementary material for: Intrauterine hyperglycemia impairs mouse primordial germ cell development and fertility by sex-specific epigenetic reprogramming interference
Source: Cell Discov. 2025 Sep 9;11:74. doi: 10.1038/s41421-025-00821-0 (PMC12417548; doi:10.1038/s41421-025-00821-0)
Supplement: Supplementary file 2 — Supplemental Tables [file 41421_2025_821_MOESM2_ESM.xlsx]

## Sheet: Table S1
Table S1, Pluripotency-related genes TPM values.
Gene	CTRL_E125	IUHG_E125	CTRL_E135F	IUHG_E135F	CTRL_E135M	IUHG_E135M	CTRL_E165F	IUHG_E165F	CTRL_E165M	IUHG_E165M
Trp53	496.829	510.331	105.797	320.885	271.584	389.628	35.2771	38.3795	20.4501	23.8871
Med21	183.989	197.602	620.432	305.802	153.68	175.82	576.854	767.916	113.961	125.073
Gata2	23.9288	40.2363	174.463	215.773	2.38309	50.7092	26.8869	42.2731	8.51534	6.83596
Sall4	128.78	150.833	56.7882	205.094	63.6767	71.7419	3.54279	1.02224	61.9497	85.9299
Ccne1	151.158	180.513	127.676	160.863	35.9035	80.0718	32.8141	33.9852	6.59299	4.82633
Smarcc1	75.7128	77.8234	63.2742	152.205	104.462	91.8951	49.5184	53.6759	76.9725	80.8945
Phf19	33.8092	55.6384	99.3179	142.166	11.4566	42.4351	2.16456	1.55161	4.84164	7.00462
Rest	97.4995	122.166	32.2406	112.862	82.6746	90.9826	31.7653	19.2311	27.6402	27.8172
Kit	49.9096	60.8816	44.852	111.548	24.7637	41.0269	48.8023	13.8202	16.6808	20.1338
Tfap2c	62.5239	94.5781	27.8063	109.843	15.0354	35.5524	0.600633	1.53797	5.78448	7.28102
Sct	12.1611	16.9686	178.634	107.249	3.43021	66.2493	11.1093	11.7591	32.9001	19.7616
Sox2	44.1985	54.0714	22.9992	63.8394	52.6263	63.3988	2.03879	0.463594	2.56067	1.34136
Nanog	81.7423	107.075	19.6857	59.6631	48.5189	54.5873	0.164744	0	2.0856	3.49668
Tuba3b	44.355	30.7928	103.972	54.9337	75.7536	48.9828	26.747	41.0174	941.993	1015.36
Crebbp	22.7887	21.3046	16.4694	47.8328	20.4065	15.6493	19.9021	15.0172	37.5959	50.787
Igf2bp1	17.8704	21.1475	13.7292	35.4337	12.9847	14.3881	6.3177	5.32637	7.76627	9.6403
Klf2	28.5688	36.6176	22.8947	34.956	32.2615	23.7717	20.3415	8.3556	12.9048	7.17735
Tcf7l1	14.4474	19.2658	9.36743	31.8705	16.7042	23.7881	5.27852	3.61966	8.84571	7.58787
Cdh1	32.1222	29.3508	11.5027	30.7574	44.1231	36.3236	10.6747	8.09967	2.21007	3.3778
Nanos3	89.0745	113.116	16.5537	30.4523	262.947	128.748	1.29203	0.899999	44.6498	40.5043
Zic3	16.1083	22.4353	9.79498	29.8597	8.94468	12.7008	2.1625	2.34527	0.189397	0.283845
Tet1	15.1936	16.0491	8.13531	28.6461	21.1253	20.3659	0.393446	0.604285	0.998578	1.07674
Prdm1	17.6918	19.0621	9.39848	22.1479	14.7752	15.0882	0.328307	0	5.78472	6.27299
Six4	12.4238	12.1209	6.43994	21.9048	12.7282	9.66594	1.22017	2.46241	0.847493	1.14885
Dusp4	41.6361	46.0462	7.08293	19.0701	30.3595	38.8296	1.2281	1.04461	1.71165	1.04567
Enpp3	38.0204	48.5579	6.15345	19.0177	16.477	19.5231	4.48604	4.55376	2.90593	2.68426
Apc	5.41728	6.06544	7.14076	18.3079	6.06976	6.27342	8.63824	10.1823	6.42061	6.55048
Lrrfip1	80.2595	52.0281	5.82799	17.7154	124.088	79.9502	1.39397	1.47699	12.5361	9.97992
Fgfr3	0.499967	1.46799	14.2432	17.6473	0.322422	2.04296	2.28673	3.56498	1.02925	0.719405
Mael	110.737	87.6233	523.179	250.085	163.728	87.3643	1241.58	999.505	1786.92	1916.49
Lin28a	8.15606	11.0065	6.87791	16.884	4.1691	5.48952	0.482747	0.605464	3.84686	3.50278
Tbx1	3.33141	4.29049	14.3874	12.7893	2.30275	5.20105	13.6684	16.0236	21.6606	13.7864
Hes1	18.5293	9.21129	8.41542	12.7352	44.8387	39.3329	57.4752	30.7363	29.6435	29.108
L1td1	22.9442	26.3863	1.82405	12.7204	15.1846	23.0595	0.136834	0.516488	1.28615	1.17499
Aspm	4.85372	6.33683	4.70434	12.6416	6.23813	6.87086	10.6341	9.9351	2.80491	2.66244
Plekhg3	6.8478	8.28224	4.29927	11.8122	5.63137	6.64722	0.806806	0.496514	1.70448	1.98841
Tead1	6.83703	4.63095	3.16026	11.3733	4.30833	5.40919	3.28997	3.60924	4.26115	3.75284
Bmp7	12.2392	10.2329	8.11784	9.75785	18.0377	15.9995	7.3296	1.8287	9.90508	8.11974
Edn3	1.49375	3.31477	8.86613	7.64458	0.64046	1.97551	1.08788	0.685494	3.75324	2.67049
Esrrb	5.10065	4.99401	1.04134	7.35024	3.29038	4.97038	0.0468157	0	1.23897	1.06034
Pax6	8.90658	6.83137	7.07824	6.36062	3.84583	8.41002	2.21123	2.97844	0.206505	0.384877
Ago1	2.69716	2.62438	1.47397	5.4925	2.07638	2.76814	2.1593	2.99737	1.87273	2.2688
Panct2	1.52481	4.15132	2.95086	5.19707	1.16073	1.75477	0.558509	0	0.353351	0.583482
Cdx2	0.249884	0.545744	1.87097	4.98026	0.0158617	1.20276	0.119844	0.208118	0.795416	0.744358
Padi4	1.67197	0.955212	1.07848	3.6253	1.31663	1.51509	0.68165	4.84647	20.5113	20.3041
Notch1	0.489149	1.12736	1.33884	3.22247	0.284475	0.634614	0.438492	0.842427	1.09592	1.00607
Star	0.910256	0.945909	0.891885	2.78526	1.76073	0.938295	2.61929	1.91534	5.22535	2.02033
Enpp1	1.36351	1.81344	1.934	2.69008	0.273126	0.605503	0.718277	1.25947	6.9143	6.88952
Hesx1	58.3787	16.9346	4.51526	2.49422	161.135	83.2629	0.33862	0	18.6052	19.4542
Myc	8.44163	2.58892	0.690973	2.31309	2.40951	2.6601	2.32558	1.27135	2.2982	2.00709
Lefty2	345.713	292.388	0.39244	2.28682	174	281.944	0.0838483	0	2.01284	1.72403
Ptn	5.19218	0.84962	6.397	1.71258	3.35026	0.863959	9.53261	39.9847	7.64955	12.3946
Nfix	0.101753	0	2.32219	1.51454	2.53211	1.02435	33.0775	16.5416	10.9984	8.19306
Tcf7l2	1.05078	0.368701	0.322688	0.653901	0.573416	0.719187	5.50318	1.65131	3.61432	2.67974
Ace	0.235952	0.166911	0.396131	0.629248	1.07264	0.365632	0.0733643	0.191299	4.14927	4.13974
Gja1	1.59397	0.149721	0.911646	0.383517	1.71321	1.37103	1.4392	2.74632	3.58164	1.82749
Mecom	0.176898	0.364034	0.057239	0.336769	1.11533	0.174463	0.110029	0	0.601437	0.96898
Ednrb	0.465678	0.00747367	0.198987	0.290999	0.140191	0.199947	0.282851	0.264403	0.496615	0.356599
Prdm16	0.297309	0.141946	0.631487	0.265354	0.34362	0.210239	24.6256	7.08633	8.39907	11.9657
Edn1	0.0534673	0.272055	0	0.107343	0.389037	0.128121	0.043891	2.53154	2.10472	1.73954
Nanos2	0.620955	0.0807637	0.079399	0.0294317	30.4597	4.18602	0.0202573	0	5.35591	3.10365

## Sheet: Table S2
Table S2, Meiosis-related genes TPM values.
Gene	CTRL_E125	IUHG_E125	CTRL_E135F	IUHG_E135F	CTRL_E135M	IUHG_E135M	CTRL_E165F	IUHG_E165F	CTRL_E165M	IUHG_E165M
Stra8	12.3091	11.8697	1831.9	427.824	11.1499	148.782	144.591	168.675	35.173	47.5394
Sycp3	125.139	108.438	1444.54	335.532	120.65	106.702	4769.05	6355.7	215.966	246.718
Hormad1	168.875	154.281	889.051	454.246	112.538	108.665	1480.3	1764.21	210.003	261.081
Tex12	60.4332	38.7292	710.547	180.514	49.3873	45.4827	1028.11	1627.63	345.914	424.921
Slc25a31	106.515	90.524	561.725	274.191	124.989	75.8702	736.68	1102.89	395.596	485.884
M1ap	34.1875	66.6459	538.871	142.77	12.7212	37.4343	641.804	1268.14	31.8847	42.8171
Mael	110.737	87.6233	523.179	250.085	163.728	87.3643	1241.58	999.505	1786.92	1916.49
Syce1	117.148	129.733	425.523	196.751	82.3189	110.924	546.219	676.576	113.268	139.535
Zcwpw1	99.3825	94.3771	384.238	185.528	117.763	103.278	735.309	1067.96	392.122	408.253
Sycp1	32.2113	23.439	297.418	164.743	62.5578	50.149	1854.49	1778.25	58.4678	60.1515
Dnd1	467.012	533.057	226.539	356.887	561.577	342.1	21.3215	6.20826	1151.56	1028.87
Hsf2bp	115.245	101.054	220.388	104.678	102.662	90.5122	212.773	278.004	65.7958	81.929
Meiosin	2.71563	2.47484	196.41	26.8996	2.97622	8.53516	234.937	428.67	14.2231	12.1309
Dmrtc2	3.94892	6.71324	178.898	24.5427	4.04459	7.1708	428.251	477.27	82.0631	80.2759
Meioc	3.16613	1.70166	141.25	74.5767	1.71857	7.5995	112.874	190.663	4.01072	7.12629
Ccne1	151.158	180.513	127.676	160.863	35.9035	80.0718	32.8141	33.9852	6.59299	4.82633
Ccne2	31.9405	26.9578	126.824	41.1233	7.91439	14.0952	176.596	247.846	8.56085	10.5544
Tex11	48.8655	36.5977	115.165	60.896	57.255	37.8414	237.014	381.107	17.9395	25.6238
Msx1	12.4604	18.3592	110.523	99.8817	3.23526	19.827	15.2006	12.5917	0.680592	0.489112
Spdya	3.36702	1.91509	100.585	17.4772	3.2924	3.33767	220.038	396.398	10.406	13.8597
Sirt7	26.2835	28.8706	98.804	38.5798	16.724	22.675	203.79	293.941	53.4979	58.4806
Meiob	4.42326	4.40401	92.762	24.8436	2.04788	3.79009	301.594	429.541	7.56743	8.68637
Dmc1	8.32811	8.61247	92.187	37.1556	7.71955	8.24746	144.936	243.496	8.82999	7.40161
Rec8	3.39796	4.96355	87.9131	64.3033	4.17253	16.529	4.33457	3.61461	21.8748	22.7488
Majin	0.68355	1.31286	74.411	13.0872	0.758622	3.35409	159.917	233.904	4.1174	4.60476
Syce3	6.26426	2.90559	73.4095	13.6626	13.8293	15.1212	1013.65	955.053	58.9259	52.9558
Msx2	15.1667	30.6856	59.6751	91.8922	1.06594	14.5208	5.89282	8.5971	17.4349	17.8462
Tex15	8.0946	7.94744	50.026	26.5628	5.68999	7.54706	180.643	193.046	79.5046	92.5561
Terb2	5.09032	3.20515	40.2235	13.4555	3.24733	3.4212	68.0687	118.904	1.6256	2.12319
Terb1	1.86825	0.757446	37.3227	9.23345	1.02263	1.50126	144.614	179.892	0.369379	0.819753
Sycp2	3.86424	1.7011	33.1118	13.4917	6.52821	4.40137	132.808	164.307	13.7231	13.0416
Incenp	57.8485	86.5241	31.4482	83.6467	83.1144	73.7588	20.2316	21.5019	27.4381	17.1587
Iho1	1.8374	1.37003	30.853	5.23155	1.32165	1.76935	32.8535	62.8673	4.48468	6.26252
Btbd18	5.63881	5.93686	29.8846	16.4485	8.71584	5.59756	55.8495	65.9593	15.6228	17.1682
Prdm9	1.87235	1.94149	29.0465	5.38159	1.20182	2.37124	74.3607	138.693	1.60747	1.96552
Rnf212	0.775821	0.135553	25.9764	5.24392	2.86096	1.55137	246.866	230.826	110.992	121.647
Tes	45.276	71.2279	24.0698	40.7408	8.90352	17.9811	15.695	10.8494	7.22032	10.1692
Rad21	67.3229	70.2562	22.1981	101.729	30.5834	37.4249	7.45836	9.80897	54.8596	88.054
Cntd1	2.31556	1.9191	18.9382	4.34289	2.78024	2.42943	38.4966	23.3504	2.2834	1.45121
Msh5	2.12541	2.25043	17.4152	6.03196	3.66829	3.50104	61.5457	119.01	3.82971	5.56408
Hspa2	5.10922	5.32351	16.8871	8.1088	11.9831	6.83376	29.4212	53.6222	5.90456	6.42341
Nanos3	89.0745	113.116	16.5537	30.4523	262.947	128.748	1.29203	0.899999	44.6498	40.5043
Kash5	0.893752	0.69004	15.731	4.79018	1.35058	1.95875	29.6192	39.7463	3.34938	3.03781
Mei1	0.031025	0.089014	14.6269	1.38207	0.09977	0.386242	49.9163	60.1268	7.08126	7.01787
P3h4	1.05227	0.586937	13.4804	4.38842	1.69258	2.68503	20.8872	32.3966	4.06318	3.36509
Ankrd31	0.673042	0.427684	13.4418	4.70944	3.41492	1.47848	103.615	106.391	17.7946	16.8711
Rad21l	0.0238003	0.0520687	11.3422	0.779775	0.0660773	0.0593093	33.8222	53.3557	3.86037	4.14471
D1Pas1	5.07413	5.20209	9.52282	4.11933	2.92646	2.71156	59.7735	71.727	4.33314	6.54392
Foxj2	4.15803	3.89041	9.13387	13.4807	9.86609	5.62098	19.3046	9.03823	15.6574	14.048
Shcbp1l	1.94583	1.46269	8.70102	6.11788	9.09275	2.12432	71.8118	28.2266	33.6305	28.4241
Xrcc3	21.2625	21.2094	8.54347	13.608	13.6352	14.5244	4.37728	9.76064	27.8301	21.6541
Shoc1	0.371446	0.401072	5.4045	1.71607	0.497777	0.526843	24.7495	36.5488	2.36362	3.05934
Bmp2	0.223951	0.300959	4.83104	2.60916	0.292959	0.440662	3.56702	2.65267	2.16221	2.39403
Topaz1	1.63491	2.81353	4.688	4.48172	5.72371	1.90935	45.6736	48.4721	55.8671	61.9685
Fancm	6.10021	5.73265	4.11451	11.6639	4.60789	4.84726	4.57451	6.25469	2.47205	1.65498
Dmrtb1	0.175679	0.321554	3.78182	3.95364	0.274576	0.76863	16.7271	6.59016	2.71194	2.53157
Tdrd9	1.11701	0.756642	3.77916	2.48079	1.91511	0.668757	87.4678	35.1109	150.89	145.072
Aldh1a2	4.8533	3.08789	3.42837	5.61296	12.0466	4.93921	21.4081	24.0306	72.7394	61.5362
Aldh1a1	1.45873	1.13931	3.00412	3.03795	9.21015	6.66632	5.53381	1.68602	14.2457	7.23101
Cdk6	4.59197	5.21049	2.13825	3.72364	9.36467	3.91429	4.9039	3.10455	2.74573	3.36398
Meig1	3.03733	1.44139	0.983974	0.986515	36.6908	9.17008	26.7482	19.5422	81.7615	60.153
Septin1	4.59971	4.05105	0.969509	1.20586	1.86777	4.91311	0.634028	0	8.25254	9.40707
Wee2	0	0.061369	0.405688	0.184378	0	0.024463	0.562828	0	1.36722	1.70364
Cst9	10.86	2.27301	0.088714	0	47.2015	63.9264	0	0	76.6445	21.1908
Nanos2	0.620955	0.0807637	0.079399	0.0294317	30.4597	4.18602	0.0202573	0	5.35591	3.10365
Dnmt3l	0	0.0325777	0.0780497	0	0.794197	0.106566	0.300577	0	714.302	723.802

## Sheet: Table S3
Table S3, Predicted regulatory TFs TPM values.
Gene	CTRL_E125	IUHG_E125	CTRL_E135F	IUHG_E135F	CTRL_E135M	IUHG_E135M	CTRL_E165F	IUHG_E165F	CTRL_E165M	IUHG_E165M
E2f8	11.4836	4.46117	6.04346	2.34979	0.822995	14.0802	14.2215	9.64071	2.58482	0.804369
Klf12	0.642306	1.15859	1.59555	0.40462	1.75662	0.93088	2.52105	0.814907	0.519825	2.03192
Patz1	26.7125	18.9799	28.9675	10.589	19.9097	36.3032	52.9527	27.2708	7.61624	19.4023
Tcfl5	22.8867	95.5637	61.0235	103.329	261.714	16.4547	77.1577	35.3843	119.511	276.306
Tfdp1	285.414	270.775	161.901	96.8497	65.2199	303.43	380.99	189.599	116.329	72.9106

## Sheet: Table S4
Table S4, Samples used for RNA-seq library construction.
Sample	Library strategy	Fastq reads	Map reads
E13.5 female gonads control bio rep1	Bulk RNA-Seq	39307623	37629994
E13.5 female gonads control bio rep2	Bulk RNA-Seq	38731947	36977148
E13.5 female gonads control bio rep3	Bulk RNA-Seq	42150757	40273320
E13.5 female gonads IUHG bio rep1	Bulk RNA-Seq	32784720	31333292
E13.5 female gonads IUHG bio rep2	Bulk RNA-Seq	32951687	31510880
E13.5 female gonads IUHG bio rep3	Bulk RNA-Seq	38179858	36518059
E12.5 PGCs control bio rep1	RNA-Seq	17525877	13559742
E12.5 PGCs control bio rep2	RNA-Seq	21563930	16462394
E12.5 PGCs control bio rep3	RNA-Seq	22378534	17394031
E12.5 PGCs IUHG bio rep1	RNA-Seq	18358696	15087054
E12.5 PGCs IUHG bio rep2	RNA-Seq	20911547	16371285
E12.5 PGCs IUHG bio rep3	RNA-Seq	23274008	18304458
E13.5F PGCs control bio rep1	RNA-Seq	29136803	22239313
E13.5F PGCs control bio rep2	RNA-Seq	28184625	20825651
E13.5F PGCs control bio rep3	RNA-Seq	19084373	13640353
E13.5F PGCs IUHG bio rep1	RNA-Seq	14427798	9992375
E13.5F PGCs IUHG bio rep2	RNA-Seq	31794037	24084280
E13.5F PGCs IUHG bio rep3	RNA-Seq	36744705	29661906
E13.5M PGCs control bio rep1	RNA-Seq	43429504	30899060
E13.5M PGCs control bio rep2	RNA-Seq	40493831	29740807
E13.5M PGCs control bio rep3	RNA-Seq	37332777	27585577
E13.5M PGCs IUHG bio rep1	RNA-Seq	34837789	24791804
E13.5M PGCs IUHG bio rep2	RNA-Seq	43496285	31719919
E13.5M PGCs IUHG bio rep3	RNA-Seq	39531998	28923267
E16.5F PGCs control bio rep1	RNA-Seq	29813500	22402712
E16.5F PGCs control bio rep2	RNA-Seq	29070750	22185221
E16.5F PGCs control bio rep3	RNA-Seq	30116938	22842890
E16.5F PGCs IUHG bio rep1	RNA-Seq	28780683	22315661
E16.5F PGCs IUHG bio rep2	RNA-Seq	28792172	22177478
E16.5F PGCs IUHG bio rep3	RNA-Seq	18886084	14346329
E16.5M PGCs control bio rep1	RNA-Seq	28878349	21360666
E16.5M PGCs control bio rep2	RNA-Seq	25708506	18911359
E16.5M PGCs control bio rep3	RNA-Seq	23676476	17179306
E16.5M PGCs IUHG bio rep1	RNA-Seq	24251600	18146739
E16.5M PGCs IUHG bio rep2	RNA-Seq	29883373	22013151
E16.5M PGCs IUHG bio rep3	RNA-Seq	25089657	18023438

## Sheet: Table S5
Table S5, Primers used for qPCR assays.
Primer name	Primer sequence (5'-3')	Tm
Cbx2-F	GGCTGGTCCTCCAAACACAA	58℃
Cbx2-R	CCCTGGGTCTCTTGCCTCT
Dmrtc2-F	AGTACAGAGCTTATTCCCAGGAG	57℃
Dmrtc2-R	GACACTCGCAAGCCTGAAAGA
Enpp3-F	CAGAGGAGCCCATTAAGAAAGAC	55℃
Enpp3-R	GTGCGATGAGTCAAAGCATTTT
Foxl2-F	ACAACACCGGAGAAACCAGAC	57℃
Foxl2-R	CGTAGAACGGGAACTTGGCTA
Gapdh-F	TCATCATCTCCGCCCCTTCT	58℃
Gapdh-R	CTGGGTGGCAGTGATGGCAT
Mael-F	CCTCCCTTGTGAAATTGGCTG	56℃
Mael-R	AATGGAATCGAAATCCTCGTGG
Mlh3-F	AAAGATGCTCCTGAAGTGGGG	58℃
Mlh3-R	TCTTCCACGACTACTGGGCTC
Mnd1-F	AGAGAACCCGGATGATGGAGA	57℃
Mnd1-R	CTGACATGGCGGTTATGCCTT
Nanog-F	TCTTCCTGGTCCCCACAGTTT	57℃
Nanog-R	GCAAGAATAGTTCTCGGGATGAA
Nanos2-F	CTGCAAGCACAATGGGGAGT	58℃
Nanos2-R	CGTCGGTAGAGAGACTGCTG
Rec8-F	TATGTGCTGGTAAGAGTGCAAC	56℃
Rec8-R	TGTCTTCCACAAGGTACTGGC
Rspo1-F	GGGATCAAGGGCAAGAGACAG	59℃
Rspo1-R	CTGGCGGATGTCGTTCCTC
Sall4-F	CCCTGGGAACTGCGATGAAG	58℃
Sall4-R	TCAGAGAGACTAAAGAACTCGGC
Slc25a31-F	ATGTCGAACGAATCCTCCAAGA	56℃
Slc25a31-R	AGCTTCACACGCTCGATGG
Sox9-F	CGGAACAGACTCACATCTCTCC	58℃
Sox9-R	GCTTGCACGTCGGTTTTGG
Stra8-F	ACAACCTAAGGAAGGCAGTTTAC	58℃
Stra8-R	GACCTCCTCTAAGCTGTTGGG
Sycp1-F	TGAGGGGAAGCTCACGGTT	57℃
Sycp1-R	CGAACAGTGTGAAGGGCTTTTG
Sycp3-F	AGCCAGTAACCAGAAAATTGAGC	56℃
Sycp3-R	CCACTGCTGCAACACATTCATA
Tfap2c-F	ATCCCTCACCTCTCCTCTCC	59℃
Tfap2c-R	CCAGATGCGAGTAATGGTCGG
Wnt4-F	AGACGTGCGAGAAACTCAAAG	56℃
Wnt4-R	GGAACTGGTATTGGCACTCCT

## Sheet: Table S6
Table S6, Samples used for ATAC-seq library construction.
Sample	Library strategy	Fastq reads	Map reads
E12.5 PGCs control bio rep1	ATAC-Seq	45592929	37334510
E12.5 PGCs control bio rep2	ATAC-Seq	44465411	36525871
E12.5 PGCs control bio rep3	ATAC-Seq	41680133	34045342
E12.5 PGCs IUHG bio rep1	ATAC-Seq	54317230	42758941
E12.5 PGCs IUHG bio rep2	ATAC-Seq	42935187	32959704
E12.5 PGCs IUHG bio rep3	ATAC-Seq	39456776	28887459
E13.5F PGCs control bio rep1	ATAC-Seq	38242170	31580823
E13.5F PGCs control bio rep2	ATAC-Seq	54232844	44509021
E13.5F PGCs control bio rep3	ATAC-Seq	39334751	32283649
E13.5F PGCs IUHG bio rep1	ATAC-Seq	39523720	32412298
E13.5F PGCs IUHG bio rep2	ATAC-Seq	40053074	32726027
E13.5F PGCs IUHG bio rep3	ATAC-Seq	39783039	32326320
E13.5M PGCs control bio rep1	ATAC-Seq	39983556	31713061
E13.5M PGCs control bio rep2	ATAC-Seq	39844404	31837047
E13.5M PGCs control bio rep3	ATAC-Seq	44208449	35368338
E13.5M PGCs IUHG bio rep1	ATAC-Seq	39377707	32170454
E13.5M PGCs IUHG bio rep2	ATAC-Seq	43875613	35500972
E13.5M PGCs IUHG bio rep3	ATAC-Seq	42956119	34649062
E16.5F PGCs control bio rep1	ATAC-Seq	28700712	21748950
E16.5F PGCs control bio rep2	ATAC-Seq	41382411	32039719
E16.5F PGCs control bio rep3	ATAC-Seq	39213331	29999463
E16.5F PGCs IUHG bio rep1	ATAC-Seq	38578127	29520816
E16.5F PGCs IUHG bio rep2	ATAC-Seq	42142242	32019516
E16.5F PGCs IUHG bio rep3	ATAC-Seq	52406772	39657716
E16.5M PGCs control bio rep1	ATAC-Seq	39165501	27574077
E16.5M PGCs control bio rep2	ATAC-Seq	39888304	28096577
E16.5M PGCs control bio rep3	ATAC-Seq	41815889	29258069
E16.5M PGCs IUHG bio rep1	ATAC-Seq	37937822	26268081
E16.5M PGCs IUHG bio rep2	ATAC-Seq	39953610	27935052
E16.5M PGCs IUHG bio rep3	ATAC-Seq	38940846	27126899

## Sheet: Table S7
Table S7, Samples used for WGBS library construction.
Sample	Library strategy	Fastq reads	Map reads
E12.5 PGCs control bio rep1	WGBS	135332728	44813432
E12.5 PGCs control bio rep2	WGBS	142980299	47502340
E12.5 PGCs control bio rep3	WGBS	133942403	41675658
E12.5 PGCs IUHG bio rep1	WGBS	184604089	67395869
E12.5 PGCs IUHG bio rep2	WGBS	141225657	51395580
E12.5 PGCs IUHG bio rep3	WGBS	132285082	47863993
E13.5F PGCs control bio rep1	WGBS	216564029	76214027
E13.5F PGCs control bio rep2	WGBS	259401679	90693077
E13.5F PGCs control bio rep3	WGBS	297142520	104445564
E13.5F PGCs IUHG bio rep1	WGBS	307802958	102268826
E13.5F PGCs IUHG bio rep2	WGBS	251409946	86427043
E13.5F PGCs IUHG bio rep3	WGBS	269758317	90758450
E13.5M PGCs control bio rep1	WGBS	335521357	113777151
E13.5M PGCs control bio rep2	WGBS	339152758	114951349
E13.5M PGCs control bio rep3	WGBS	279303868	95111575
E13.5M PGCs IUHG bio rep1	WGBS	290684872	99238638
E13.5M PGCs IUHG bio rep2	WGBS	167707577	56407819
E13.5M PGCs IUHG bio rep3	WGBS	163089741	53645808
E16.5F PGCs control bio rep1	WGBS	146121440	51522764
E16.5F PGCs control bio rep2	WGBS	145663712	49989137
E16.5F PGCs control bio rep3	WGBS	143408800	51080966
E16.5F PGCs IUHG bio rep1	WGBS	129966980	43140806
E16.5F PGCs IUHG bio rep2	WGBS	152932917	52811875
E16.5F PGCs IUHG bio rep3	WGBS	136562807	48170352
E16.5M PGCs control bio rep1	WGBS	138237444	47681098
E16.5M PGCs control bio rep2	WGBS	133898538	45961512
E16.5M PGCs control bio rep3	WGBS	164836334	55868820
E16.5M PGCs IUHG bio rep1	WGBS	133343825	47085710
E16.5M PGCs IUHG bio rep2	WGBS	132168238	42449923
E16.5M PGCs IUHG bio rep3	WGBS	165404517	54516060
